# Supplementary material for: Bioactive Compounds, Antioxidant Activities, and HPLC Analysis of Nine Edible Sprouts in Cambodia
Source: Molecules. 2023 Mar 22;28(6):2874. doi: 10.3390/molecules28062874 (PMC10059773; doi:10.3390/molecules28062874)
Supplement: Supplementary file 1 [file molecules-28-02874-s001.zip]

Archive with 1 entries (1 files):
- molecules-2173938-supplementary.pdf
